# Supplementary material for: Risk Assessment Model System for Aquatic Animal Introduction Based on Analytic Hierarchy Process (AHP)
Source: Animals (Basel). 2023 Jun 19;13(12):2035. doi: 10.3390/ani13122035 (PMC10294931; doi:10.3390/ani13122035)
Supplement: Supplementary file 1 [file animals-13-02035-s001.zip]

Archive with 1 entries (1 files):
- animals-2413858-supplementary.pdf
